# Supplementary material for: Differential Gene Expression Involved in Bone Turnover of Mice Expressing Constitutively Active TGFβ Receptor Type I
Source: Int J Mol Sci. 2024 May 27;25(11):5829. doi: 10.3390/ijms25115829 (PMC11173332; doi:10.3390/ijms25115829)
Supplement: Supplementary file 1 [file ijms-25-05829-s001.zip]

Archive with 1 entries (1 files):
- ijms-2991170-supplementary.pdf
